# Supplementary material for: Quantitive Assessment of Gustatory Function and Its Association with Demographics, and Systemic Morbidity
Source: Biology (Basel). 2024 Jan 18;13(1):50. doi: 10.3390/biology13010050 (PMC10813619; doi:10.3390/biology13010050)
Supplement: Supplementary file 1 [file biology-13-00050-s001.zip]

Archive with 1 entries (1 files):
- biology-2756420-supplementary.pdf
